# Supplementary material for: Telomere length in COPD: Relationships with physical activity, exercise capacity, and acute exacerbations
Source: PLoS One. 2019 Oct 17;14(10):e0223891. doi: 10.1371/journal.pone.0223891 (PMC6797105; doi:10.1371/journal.pone.0223891)
Supplement: S2 Table — (XLSX) [file pone.0223891.s003.xlsx]

## Sheet: Sheet3
Supplementary Table 1 - Associations between telomere length and baseline characteristics
		Cohort 1				Cohort 2				Cohort 3				Combined Cohort
Continuous Characteristics*		r	95% CI	p-value		r	95% CI	p-value		r	95% CI	p-value		r	95% CI	p-value
Age (years) (n=600)		-0.25539	-0.42, -0.08	0.0053		-0.20197	-0.33, -0.06	0.0051		-0.18931	-0.30, -0.08	0.0011		-0.19804	-0.27, -0.12	<.0001
Sex				0.8183				0.456				0.1716				0.8966
Male		0.5889	0.57, 0.61			0.5383	0.52, 0.55			0.5137	0.50, 0.53			0.5383	0.53, 0.55
Female		0.573	0.05, 1.10			0.547	0.51, 0.58			0.5347	0.51, 0.56			0.5365	0.51, 0.56
Race - 2 Groups				0.3921				0.1069				0.0019				0.0021
White		0.586264	0.57, 0.60			0.535462	0.52, 0.55			0.510395	0.50, 0.52			0.5337	0.53, 0.54
Non-White		0.6137	0.54, 0.69			0.5818	0.53, 0.64			0.5654	0.53 0.60			0.5763	0.55, 0.60
BMI (kg/m2)		0.11825	-0.07, 0.29	0.2046		-0.04997	-0.19, 0.09	0.494		0.1553	0.04, 0.26	0.0076		0.09389	0.01, 0.17	0.0213
Current Smoker (n=600)				0.2043				0.2976				0.5861				0.051
Yes		0.6035	0.57, 0.63			0.5514	0.52, 0.58			0.5233	0.50, 0.55			0.5514	0.52, 0.54
No		0.58	0.56, 0.60			0.5343	0.52, 0.55			0.5158	0.50, 0.53			0.533	0.53, 0.57
Pack Years (n=588)		0.03044	-0.15, 0.21	0.7451		-0.1216	-0.26, 0.02	0.0974		0.03888	-0.08, 0.15	0.5143		-0.03335	-0.11, 0.05	0.4198
FEV1 (in liters, n=594)		-0.04485	-0.22, 0.14	0.6318		0.0256	-0.12, 0.17	0.7269		0.09259	-0.02, 0.21	0.117		0.13214	0.05, 0.21	0.0012
FVC (in liters, n=594)		0.02648	-0.16, 0.21	0.7774		-0.0683	-0.21, 0.08	0.3508		-0.01491	-0.13, 0.10	0.8012		0.02937	-0.05, 0.11	0.4751
FEV1/FVC (n=594)		-0.10565	-0.28, 0.08	0.2575		0.10125	-0.04, 0.24	0.1659		0.15651	0.04, 0.27	0.0077		0.16343	0.08, 0.24	<.0001
% Predicted FEV1 (n=593)		-0.13478	-0.31, 0.05	0.1477		-0.01788	-0.16, 0.13	0.8074		0.11132	-0.005, 0.22	0.0596		0.10857	0.03, 0.19	0.0081
% Predicted FVC (n=593)		-0.08313	-0.26, 0.10	0.3736		-0.13254	-0.27, 0.01	0.069		-0.00526	-0.12, 0.11	0.9294		-0.01066	-0.09, 0.07	0.7956
MOS Score (n=599)		-0.11591	-0.29, 0.07	0.2158		0.00917	-0.13, 0.15	0.9005		0.06714	-0.05, 0.18	0.2513		0.00771	-0.07, 0.09	0.8507
MMRC score (n=606)		-0.06	-0.24,0.13	0.54		0	-0.14, 0.15	0.97		0.02	-0.1, 0.13	0.75		-0.03	-0.11, 0.05	0.52
Heart Attack Ever (n=600)				0.2294				0.3387				0.2785				0.0317
Yes		0.5514	0.50, 0.61			0.5268	0.50, 0.55			0.5025	0.48, 0.53			0.5183	0.50, 0.54
No		0.5917	0.57, 0.61			0.5421	0.53, 0.56			0.5207	0.51, 0.53			0.5422	0.53, 0.55
Congestive Heart Failure (CHF)				0.7503				0.5702				0.4824				0.2908
Yes		0.5991	0.52, 0.68			0.5491	0.50, 0.60			0.5364	0.47, 0.60			0.5537	0.52, 0.59
No		0.5878	0.57, 0.61			0.5369	0.52, 0.55			0.5169	0.50, 0.53			0.5368	0.53, 0.55
Diabetes				0.4214				0.4177				0.556				0.7033
Yes		0.6012	0.57, 0.64			0.529	0.50, 0.56			0.5112	0.49, 0.54			0.5353	0.52, 0.55
No		0.5845	0.56, 0.61			0.5418	0.53, 0.56			0.5198	0.51, 0.53			0.539	0.53, 0.55
Depression				0.0298				0.3428				0.1164				0.0018
Yes		0.613	0.59, 0.64			0.5492	0.52, 0.58			0.5337	0.51, 0.56			0.5586	0.54, 0.57
No		0.5733	0.55, 0.60			0.5343	0.52, 0.55			0.5121	0.50, 0.53			0.5297	0.52, 0.54
Arthritis				0.8239				0.1097				0.587				0.7331
Yes		0.5913	0.56, 0.62			0.5274	0.51, 0.55			0.5222	0.50, 0.54			0.5364	0.52, 0.55
No		0.5871	0.56, 0.61			0.5498	0.53, 0.57			0.5156	0.50, 0.53			0.5393	0.53, 0.55
Current Use of Pulmonary Medications				0.3917				0.5887				0.164				0.107
Yes		0.593	0.57, 0.61			0.5392	0.53, 0.55			0.5158	0.50, 0.53			0.536	0.53, 0.54
No		0.5752	0.54, 0.61			0.5203	0.44, 0.60			0.5522	0.50, 0.61			0.5598	0.53, 0.59
Use of Oxygen during Rest (n=600)				0.3371				0.7025				0.0527				0.7868
Yes		0.5545	0.47, 0.64			0.5314	0.45, 0.59			0.5434	0.52, 0.57			0.5413	0.52, 0.56
No		0.5908	0.57, 0.61			0.5401	0.53, 0.55			0.5124	0.50, 0.53			0.5379	0.53, 0.55
6 Minute Walk Test (6MWT) Distance (m)		0.08356	-0.10, 0.26	0.3712		0.151	0.01, 0.29	0.0375		0.09839	-0.02, 0.21	0.0922		0.15232	0.07, 0.23	0.0002
Post 6 Minute Walk Test (6MWT) Oxygen Saturation		0.06814	-0.12, 0.25	0.4662		0.03405	-0.11, 0.18	0.6414		0.01468	-0.10, 0.13	0.8023		0.08076	0.001, 0.16	0.0478
Mean Baseline Step Count - Omron (n=292)		0.12457	-0.06, 0.30	0.1891		0.11077	-0.04, 0.25	0.1389		---	---	---		0.15776	0.04, 0.27	0.0068
Mean Baseline Step Count - SAM (n=459)		---	---	---		0.10086	-0.05, 0.24	0.1757		-0.03748	-0.15, 0.08	0.5348		0.01068	-0.08, 0.10	0.8195
Results are shown as Spearman's rho (continuous variables) or group mean (binary)
